# Supplementary material for: The Perceived Match Between Observed and Own Bodies, but Not Its Accuracy, Is Influenced by Movement Dynamics and Clothing Cues
Source: Front Hum Neurosci. 2021 Jul 28;15:701872. doi: 10.3389/fnhum.2021.701872 (PMC8355368; doi:10.3389/fnhum.2021.701872)
Supplement: Supplementary file 1 [file Table_1.csv]

Dataset 1. Raw data for all self-report items, rated on a scale from -100 to +100, for all conditions.
Items: Dress = 'How likely do you think it is that this dress fits you?', Dress confidence = 'How certain are you?', Measurements = 'How likely do you think it is that this avatar's measurements correspond to your own?', Measurements confidence = 'How certain are you?', Body = 'I feel as if the body of the avatar is my own body', Myself = 'The avatar reflects how I consider myself to be', Others …
Conditions: Body/Dress -1 = One body/dress size smaller than participants' real body/dress size, Body/Dress 0 = Participants' real body/dress size, Body/Dress +1 = One body/dress size bigger than participants' real body/dress size
	Dress																		Dress confidence																		Measurements
	Static									Dynamic									Static									Dynamic									Static									Dynamic
	Body -1			Body 0			Body +1			Body -1			Body 0			Body +1			Body -1			Body 0			Body +1			Body -1			Body 0			Body +1			Body -1			Body 0			Body +1			Body -1			Body 0
ID	Dress -1	Dress 0	Dress +1	Dress -1	Dress 0	Dress +1	Dress -1	Dress 0	Dress +1	Dress -1	Dress 0	Dress +1	Dress -1	Dress 0	Dress +1	Dress -1	Dress 0	Dress +1	Dress -1	Dress 0	Dress +1	Dress -1	Dress 0	Dress +1	Dress -1	Dress 0	Dress +1	Dress -1	Dress 0	Dress +1	Dress -1	Dress 0	Dress +1	Dress -1	Dress 0	Dress +1	Dress -1	Dress 0	Dress +1	Dress -1	Dress 0	Dress +1	Dress -1	Dress 0	Dress +1	Dress -1	Dress 0	Dress +1	Dress -1
1	15	52	-80	22	58	59	-100	-25	-45	59	100	-20	-26	19	21	-100	-69	-53	62	76	73	27	43	50	100	44	100	65	98	33	26	29	57	100	79	67	47	85	-17	0	67	68	-100	-71	-52	29	85	-42	-48
2	28	72	-19	22	22	28	-37	-36	-37	17	41	78	37	28	78	-65	100	-43	74	87	28	51	58	59	63	67	61	38	74	97	54	77	77	77	21	97	17	-40	-60	33	24	47	40	-14	-18	-53	77	-60	99
3	9	55	16	47	-33	49	-32	-36	-12	23	47	11	28	34	-30	-35	-33	-26	8	67	16	38	41	53	30	51	15	53	74	38	39	36	38	52	61	32	20	65	-12	30	-25	41	-34	-19	-10	27	33	20	37
4	-16	-55	42	55	11	-40	77	62	48	-65	-84	50	-64	21	-22	-85	-63	-51	-14	55	11	44	-8	13	94	-15	51	70	93	-20	74	19	42	77	55	76	-29	-66	72	42	-35	-67	83	74	74	-75	-70	-89	82
5	-39	-27	-20	-23	9	5	52	17	43	13	-16	-45	8	24	-67	42	27	34	33	14	-9	14	-9	-31	42	17	13	-19	15	54	-9	-6	-32	41	12	17	-62	-25	-66	-46	-71	-79	31	30	44	-12	-42	-75	-8
6	72	13	41	14	18	8	33	16	-6	42	-8	-16	31	12	-10	10	47	12	73	55	50	16	37	62	47	30	16	69	23	24	49	54	49	31	46	-5	82	60	68	20	23	75	-35	-23	-32	68	38	31	84
7	77	87	95	57	-24	83	-82	-86	-13	100	86	100	77	-63	54	-15	-99	-46	86	100	98	61	55	79	99	97	37	100	84	100	81	100	54	33	99	99	56	86	93	52	14	-22	-74	-86	-20	87	73	100	50
8	36	46	36	-40	51	40	-97	-42	-62	99	53	-25	28	16	45	-81	-64	-64	37	51	40	-2	54	45	97	21	65	99	54	66	40	21	42	65	52	69	10	-55	-56	-9	60	-52	-99	-67	-68	98	-64	-80	87
9	44	48	31	-45	11		-84	-73	-35	71	70	67	-48	35	39	-100	-37	15	47	68	67	26	21		87	70	30	78	63	100	60	73	58	95	69	47	12	20	100	-75	-35		-100	-99	-78	71	56	81	-73
10	-8	-4	-8	-12	16	22	-43	20	-8	9	9	27	40	50	4	-53	6	11	53	-2	-10	57	30	35	43	26	-7	35	41	87	63	47	14	68	-5	-4	93	55	-5	51	26	37	20	-45	7	56	36	82	44
11	38	-51	43	42	-15	-47	28	-13	-33	52	-36	-87	10	55	32	-21	14	-18	59	60	35	45	45	64	30	52	50	65	59	91	32	55	32	41	58	30	24	-55	12	25	15	-40	21	-15	-33	19	-58	-90	-36
12	55	-12	10	-18	65	28	-53	-45	18	-49	-13	16	-49	31	34	6	-37	23	84	55	53	-20	61	65	36	73	78	72	40	71	52	63	63	56	49	8	47	-60	-26	-52	29	17	-52	-76	13	-63	-41	15	-48
13	-30	-59	-71	31	-67	-30	-93	-96	-93	-32	-89	-82	-35	-83	-72	-58	-76	-88	94	100	95	36	100	91	94	82	66	67	100	100	91	89	66	100	87	100	100	-100	-100	100	-61	-31	-100	-86	-39	73	89	68	-63
14	-31	-71	-100	-93	-100	-60	-100	-100	-100	-57	-72	-96	-100	-100	-100	-100	-90	-100	7	81	100	100	82	59	100	100	100	100	51	100	100	100	100	100	93	100	11	78	63	46	-100	-68	-73	-100	-88	45	56	100	-72
15	44	67	64	44	-49	-42	-73	-37	-51	61	41	-36	46	20	49	-50	-38	-32	54	65	64	45	49	53	69	50	64	63	55	49	52	64	53	49	49	62	51	47	56	44	-52	-59	-62	-45	-63	47	54	-41	53
[truncated: 113 more columns]
